# Supplementary material for: A Precise Reproductive Calendar of Sexual and Apomictic Genotypes of Eragrostis curvula
Source: Plants (Basel). 2026 Mar 29;15(7):1050. doi: 10.3390/plants15071050 (PMC13074311; doi:10.3390/plants15071050)
Supplement: Supplementary file 1 [file plants-15-01050-s001.zip]

Archive with 38 entries (37 files):
- supplementary material/
- __MACOSX/._supplementary material
- supplementary material/Figure S2. Anthecia per spikelet.jpg
- __MACOSX/supplementary material/._Figure S2. Anthecia per spikelet.jpg
- supplementary material/Figure S7. OL Stages.pdf
- __MACOSX/supplementary material/._Figure S7. OL Stages.pdf
- supplementary material/Table S1. Raw data used in the study.pdf
- __MACOSX/supplementary material/._Table S1. Raw data used in the study.pdf
- supplementary material/Figure S5. SL Genotypes.pdf
- __MACOSX/supplementary material/._Figure S5. SL Genotypes.pdf
- supplementary material/Figure S1. Panicle and spikelet scheme.png
- __MACOSX/supplementary material/._Figure S1. Panicle and spikelet scheme.png
- supplementary material/Figure S8. SL Stages.pdf
- __MACOSX/supplementary material/._Figure S8. SL Stages.pdf
- supplementary material/Table S3. Interval table generated from the 50th and 75th percentiles.pdf
- __MACOSX/supplementary material/._Table S3. Interval table generated from the 50th and 75th percentiles.pdf
- supplementary material/Table S6. Script data.csv
- __MACOSX/supplementary material/._Table S6. Script data.csv
- supplementary material/Figure S3. OTA splikelet.jpg
- __MACOSX/supplementary material/._Figure S3. OTA splikelet.jpg
- supplementary material/Supplementary figure leyends.pdf
- __MACOSX/supplementary material/._Supplementary figure leyends.pdf
- supplementary material/Table S5. Predictions generated from the 50th and 75th percentiles.pdf
- __MACOSX/supplementary material/._Table S5. Predictions generated from the 50th and 75th percentiles.pdf
- supplementary material/Figure S6. AL Genotypes.pdf
- __MACOSX/supplementary material/._Figure S6. AL Genotypes.pdf
- supplementary material/File S1. Classification script.txt
- __MACOSX/supplementary material/._File S1. Classification script.txt
- supplementary material/Figure S10. Parameters.png
- __MACOSX/supplementary material/._Figure S10. Parameters.png
- supplementary material/Table S4. Confusion table generated from the 50th and 75th percentiles.pdf
- __MACOSX/supplementary material/._Table S4. Confusion table generated from the 50th and 75th percentiles.pdf
- supplementary material/Table S2. Results of ANOVA comparing morphological parameters in each genotype and all genotypes in ea.pdf
- __MACOSX/supplementary material/._Table S2. Results of ANOVA comparing morphological parameters in each genotype and all genotypes in ea.pdf
- supplementary material/Figure S4. OL Genotypes.pdf
- __MACOSX/supplementary material/._Figure S4. OL Genotypes.pdf
- supplementary material/Figure S9. AL Stages.pdf
- __MACOSX/supplementary material/._Figure S9. AL Stages.pdf
