# Supplementary material for: A Precise Reproductive Calendar of Sexual and Apomictic Genotypes of Eragrostis curvula
Source: Plants (Basel). 2026 Mar 29;15(7):1050. doi: 10.3390/plants15071050 (PMC13074311; doi:10.3390/plants15071050)
Supplement: Supplementary file 1 [file plants-15-01050-s001.zip › supplementary material/Table S6. Script data.csv]

Geno	OL	SL	PL	AL	Stage
DL	120	149	269	353	I
DL	121	65	186	216	I
DL	80	0	80	110	I
DL	108	86	194	226	I
DL	65	10	75	70	I
DL	118	107	224	284	I
DL	104	0	104	114	I
DL	122	87	209	315	I
DL	125	104	229	263	I
DL	75	15	90	112	I
DL	142	133	275	324	I
DL	117	92	208	269	I
DL	124	123	247	302	I
DL	90	10	100	110	I
DL	147	153	300	410	I
DL	105	50	155	190	I
DL	105	56	161	199	I
DL	141	158	299	469	I
DL	153	155	308	388	I
DL	136	158	295	380	I
DL	109	61	170	163	I
DL	143	147	291	340	I
DL	219	340	559	736	II
DL	170	218	388	553	II
DL	221	432	653	922	II
DL	207	337	545	730	II
DL	162	204	366	494	II
DL	250	446	696	926	II
DL	216	388	603	785	II
DL	188	271	458	628	II
DL	147	185	332	398	II
DL	237	380	618	858	II
DL	213	322	535	712	II
DL	174	195	368	496	II
DL	226	378	604	876	II
DL	200	328	528	732	II
DL	235	364	599	900	II
DL	212	315	527	723	II
DL	185	191	376	530	II
DL	255	449	704	961	II
DL	227	400	627	842	II
DL	192	304	496	663	II
DL	158	198	356	421	II
DL	230	401	631	906	II
DL	237	393	630	771	II
DL	225	458	683	966	II
DL	213	305	518	859	II
DL	180	266	446	686	II
DL	170	203	373	463	II
DL	221	381	602	887	II
DL	210	352	562	740	II
DL	179	230	409	553	II
DL	240	439	679	927	II
DL	203	313	516	797	II
DL	181	266	447	592	II
DL	238	413	651	937	II
DL	202	346	548	807	II
DL	183	239	422	603	II
DL	159	177	336	400	II
DL	245	433	678	831	II
DL	173	292	465	620	II
DL	233	391	624	909	II
DL	218	398	616	793	II
DL	198	269	467	582	II
DL	165	174	339	414	II
DL	254	483	737	956	II
DL	221	383	604	808	II
DL	186	237	423	582	II
DL	261	462	723	920	II
DL	192	312	503	696	II
DL	190	278	468	618	II
DL	191	302	493	760	II
DL	197	273	470	540	II
DL	298	573	871	1042	III
DL	279	506	786	1031	III
DL	271	545	816	1055	III
DL	271	540	811	980	III
DL	293	573	866	1064	III
DL	297	515	813	1008	III
DL	294	546	841	1112	III
DL	268	508	776	1039	III
DL	265	545	810	980	III
DL	271	537	808	1052	III
DL	262	498	760	1005	III
DL	280	564	844	977	III
DL	290	523	812	1060	III
DL	286	582	867	1066	III
DL	281	519	801	1011	III
DL	339	855	1193	1231	IV
DL	341	658	999	1167	IV
DL	305	656	961	1086	IV
DL	323	815	1137	1156	IV
DL	312	718	1030	1079	IV
DL	347	836	1184	1187	IV
DL	321	758	1078	1080	IV
DL	326	781	1107	1124	IV
DL	326	702	1028	1080	IV
DL	302	721	1023	1118	IV
DL	321	753	1074	1112	IV
DL	320	797	1117	1162	IV
DL	319	658	976	1076	IV
DL	304	642	946	1077	IV
DL	298	814	1112	1114	IV
DL	336	805	1141	1199	IV
DL	328	627	955	1092	IV
DL	341	845	1186	1131	IV
DL	325	747	1072	1082	IV
DL	311	750	1061	1185	IV
DL	326	710	1036	1112	IV
DP	94	46	140	166	I
DP	124	67	191	212	I
DP	129	106	235	237	I
DP	81	36	117	100	I
DP	92	0	92	95	I
DP	107	34	142	160	I
DP	90	29	119	113	I
DP	109	87	196	248	I
DP	137	140	277	342	I
DP	138	155	293	316	I
DP	81	48	128	152	I
DP	102	96	198	161	I
DP	84	26	110	137	I
DP	96	39	136	153	I
DP	109	51	160	160	I
DP	105	61	166	158	I
DP	222	394	615	889	II
DP	156	181	337	440	II
DP	222	405	627	874	II
DP	208	324	532	702	II
DP	153	200	353	465	II
DP	251	445	696	891	II
DP	178	285	462	692	II
DP	161	193	354	461	II
DP	251	435	686	813	II
DP	196	258	454	632	II
DP	154	157	311	370	II
DP	219	410	629	961	II
DP	236	372	608	785	II
DP	193	287	479	591	II
DP	217	301	518	752	II
DP	174	222	396	492	II
DP	199	362	560	719	II
DP	215	327	542	723	II
DP	164	210	374	434	II
DP	261	418	678	850	II
DP	213	310	524	665	II
DP	237	373	610	728	II
DP	190	253	443	516	II
DP	226	335	561	701	II
DP	169	199	369	444	II
DP	257	432	689	861	II
DP	236	319	555	663	II
DP	218	309	528	690	II
DP	229	410	640	850	II
DP	211	293	504	651	II
DP	151	177	328	425	II
DP	247	397	644	769	II
DP	220	369	589	826	II
DP	224	299	523	737	II
DP	218	370	588	750	II
DP	172	258	431	535	II
DP	209	403	612	770	II
DP	166	204	370	551	II
DP	223	355	578	742	II
DP	175	268	443	558	II
DP	263	408	671	854	II
DP	202	325	527	661	II
DP	166	222	388	445	II
DP	223	359	581	754	II
DP	194	205	399	570	II
DP	180	253	432	563	II
DP	250	445	695	885	II
DP	212	283	496	665	II
DP	253	386	638	734	II
DP	189	268	456	563	II
DP	276	470	746	852	II
DP	203	324	528	620	II
DP	241	339	580	772	II
DP	179	272	451	517	II
DP	247	399	646	811	II
DP	194	276	470	550	II
DP	262	385	647	903	II
DP	223	326	548	700	II
DP	290	527	816	1019	III
DP	274	530	804	997	III
DP	266	496	762	991	III
DP	259	525	784	941	III
DP	253	568	821	952	III
DP	280	606	886	1005	III
DP	272	548	821	960	III
DP	270	505	775	961	III
DP	289	511	800	943	III
DP	276	536	812	1000	III
DP	273	539	812	930	III
DP	295	605	899	994	III
DP	264	547	811	936	III
DP	296	532	828	1048	III
DP	289	605	893	981	III
DP	273	500	772	948	III
DP	300	563	864	1018	III
DP	284	647	931	999	III
DP	384	999	1383	1328	IV
DP	345	906	1252	1281	IV
DP	342	988	1329	1200	IV
DP	384	916	1300	1335	IV
DP	355	834	1189	1138	IV
DP	315	793	1108	1111	IV
DP	357	848	1205	1278	IV
DP	304	657	961	1016	IV
DP	348	869	1217	1151	IV
DP	332	919	1251	1132	IV
DP	289	760	1049	1026	IV
DP	324	762	1086	1100	IV
DP	333	938	1271	1104	IV
DP	349	854	1202	1092	IV
DP	285	735	1020	1046	IV
DP	334	808	1142	1100	IV
DP	325	773	1098	1085	IV
DP	312	657	969	999	IV
DP	394	830	1224	1270	IV
DP	379	894	1273	1292	IV
DP	338	775	1150	1248	IV
DP	320	881	1201	1150	IV
DP	360	959	1200	1234	IV
DP	315	689	1004	1116	IV
DP	369	940	1309	1210	IV
DP	368	878	1246	1340	IV
DP	411	993	1404	1367	IV
DW	105	89	194	179	I
DW	116	140	257	254	I
DW	84	58	143	138	I
DW	112	127	240	221	I
DW	79	39	118	108	I
DW	107	104	211	167	I
DW	89	5	89	105	I
DW	133	179	312	250	I
DW	77	19	96	114	I
DW	125	141	266	334	I
DW	99	99	198	205	I
DW	129	171	300	284	I
DW	130	177	307	316	I
DW	104	75	178	171	I
DW	68	5	68	80	I
DW	128	177	305	273	I
DW	92	40	131	148	I
DW	125	165	290	281	I
DW	99	51	150	149	I
DW	105	134	239	263	I
DW	83	5	83	109	I
DW	99	153	252	258	I
DW	89	31	120	126	I
DW	132	205	337	303	I
DW	92	73	165	176	I
DW	130	125	255	290	I
DW	105	45	150	170	I
DW	107	96	203	230	I
DW	128	167	295	321	I
DW	126	162	288	297	I
DW	92	55	147	154	I
DW	135	175	310	315	I
DW	95	80	175	175	I
DW	130	155	285	305	I
DW	130	115	245	285	I
DW	95	80	175	165	I
DW	120	120	240	240	I
DW	120	135	255	265	I
DW	95	108	203	226	I
DW	125	155	280	285	I
DW	140	190	330	365	I
DW	120	115	235	225	I
DW	130	170	300	320	I
DW	73	36	109	117	I
DW	130	165	295	315	I
DW	115	95	210	240	I
DW	105	125	230	240	I
DW	120	80	200	245	I
DW	100	50	150	190	I
DW	126	179	305	318	I
DW	251	563	813	1050	II
DW	175	361	536	628	II
DW	145	211	357	351	II
DW	281	650	931	1117	II
DW	243	595	837	962	II
DW	190	354	544	706	II
DW	144	265	409	468	II
DW	273	637	910	1134	II
DW	233	588	821	992	II
DW	206	416	622	743	II
DW	206	415	621	677	II
DW	147	234	381	404	II
DW	195	508	703	892	II
DW	228	477	706	891	II
DW	189	366	555	620	II
DW	263	548	811	978	II
DW	185	461	646	781	II
DW	191	393	584	832	II
DW	178	319	497	577	II
DW	222	486	708	894	II
DW	174	342	516	611	II
DW	141	227	368	369	II
DW	256	584	840	1007	II
DW	190	356	546	787	II
DW	162	292	454	535	II
DW	171	279	451	552	II
DW	226	590	816	997	II
DW	194	401	595	764	II
DW	148	236	384	492	II
DW	205	428	633	787	II
DW	161	288	448	516	II
DW	247	514	761	982	II
DW	202	402	605	742	II
DW	156	270	426	471	II
DW	232	562	794	1015	II
DW	205	434	639	753	II
DW	148	273	421	496	II
DW	206	441	647	1030	II
DW	193	422	615	822	II
DW	171	307	478	570	II
DW	158	249	407	649	II
DW	210	455	665	965	II
DW	195	350	545	670	II
DW	165	240	405	485	II
DW	249	454	703	893	II
DW	212	308	520	628	II
DW	143	192	335	362	II
DW	231	507	738	845	II
DW	168	285	453	558	II
DW	226	446	672	754	II
DW	185	245	430	525	II
DW	237	403	640	877	II
DW	175	300	475	530	II
DW	192	314	506	650	II
DW	145	260	405	430	II
DW	144	206	350	376	II
DW	145	240	385	450	II
DW	217	483	700	765	II
DW	155	255	410	485	II
DW	286	874	1160	1296	III
DW	309	774	1083	1214	III
DW	275	680	955	1077	III
DW	305	853	1158	1247	III
DW	292	802	1094	1157	III
DW	280	663	943	1012	III
DW	283	775	1058	1137	III
DW	294	767	1061	1193	III
DW	283	651	934	1082	III
DW	291	767	1058	1136	III
DW	308	819	1128	1205	III
DW	291	779	1070	1112	III
DW	277	751	1028	1088	III
DW	279	613	892	1012	III
DW	284	823	1106	1200	III
DW	298	780	1077	1121	III
DW	286	764	1051	1136	III
DW	290	791	1081	1174	III
DW	308	776	1084	1042	III
DW	295	695	990	1100	III
DW	305	724	1029	1091	III
DW	274	629	903	1068	III
DW	298	872	1170	1067	III
DW	253	637	890	941	III
DW	346	1187	1533	1320	IV
DW	290	816	1106	1091	IV
DW	308	948	1256	1313	IV
DW	329	874	1202	1198	IV
DW	315	900	1215	1363	IV
DW	330	845	1175	1280	IV
DW	378	954	1332	1285	IV
DW	331	1045	1377	1306	IV
DW	311	892	1203	1229	IV
DW	330	962	1292	1230	IV
DW	301	858	1159	1240	IV
DW	340	1064	1404	1290	IV
DW	334	1039	1373	1198	IV
DW	316	875	1191	1208	IV
DW	351	960	1311	1239	IV
DW	338	945	1283	1146	IV
DW	449	850	1299	1211	IV
DW	375	1101	1476	1143	IV
DW	363	1085	1448	1088	IV
OTA	135	80	215	270	I
OTA	125	45	170	175	I
OTA	175	145	320	390	I
OTA	155	80	235	240	I
OTA	115	50	165	190	I
OTA	105	40	145	140	I
OTA	120	30	150	180	I
OTA	140	90	230	225	I
OTA	150	125	275	335	I
OTA	145	120	265	320	I
OTA	135	40	175	245	I
OTA	170	130	300	400	I
OTA	160	130	290	385	I
OTA	120	45	165	180	I
OTA	125	40	165	195	I
OTA	260	565	825	1090	II
OTA	265	455	720	1010	II
OTA	225	325	550	750	II
OTA	214	271	485	750	II
OTA	240	400	640	870	II
OTA	160	165	325	475	II
OTA	250	455	705	1000	II
OTA	200	225	425	740	II
OTA	205	265	470	780	II
OTA	230	370	600	880	II
OTA	180	215	395	510	II
OTA	220	410	630	950	II
OTA	190	190	380	650	II
OTA	260	430	690	995	II
OTA	230	380	610	810	II
OTA	160	195	355	410	II
OTA	230	280	510	690	II
OTA	255	405	660	955	II
OTA	205	260	465	680	II
OTA	205	250	455	635	II
OTA	215	310	525	730	II
OTA	215	300	515	680	II
OTA	211	259	470	680	II
OTA	200	220	420	640	II
OTA	230	390	620	890	II
OTA	170	190	360	500	II
OTA	230	370	600	890	II
OTA	170	210	380	540	II
OTA	240	355	595	885	II
OTA	240	325	565	795	II
OTA	200	415	615	955	II
OTA	200	175	375	500	II
OTA	170	190	360	415	II
OTA	225	325	550	685	II
OTA	190	180	370	540	II
OTA	250	350	600	705	II
OTA	210	315	525	640	II
OTA	205	245	450	580	II
OTA	240	390	630	910	II
OTA	220	355	575	715	II
OTA	176	214	390	500	II
OTA	240	345	585	810	II
OTA	225	235	460	630	II
OTA	200	330	530	660	II
OTA	165	240	405	520	II
OTA	285	525	810	1145	II
OTA	210	365	575	870	II
OTA	210	195	405	505	II
OTA	220	300	520	670	II
OTA	250	480	730	935	II
OTA	230	385	615	1035	II
OTA	275	430	705	1130	II
OTA	270	550	820	1020	III
OTA	300	705	1005	1135	III
OTA	245	475	720	1020	III
OTA	325	695	1020	1100	III
OTA	275	515	790	1050	III
OTA	300	580	880	1065	III
OTA	285	445	730	895	III
OTA	240	440	680	980	III
OTA	305	790	1095	1125	III
OTA	285	695	980	1175	III
OTA	245	500	745	1115	III
OTA	265	685	950	1100	III
OTA	265	530	795	950	III
OTA	265	535	800	975	III
OTA	265	435	700	795	III
OTA	265	430	695	940	III
OTA	320	645	965	1280	III
OTA	300	595	895	1245	III
OTA	295	580	875	1265	III
OTA	385	1155	1540	1420	IV
OTA	370	1010	1380	1370	IV
OTA	315	1025	1340	1185	IV
OTA	325	1005	1330	1265	IV
OTA	340	1025	1365	1240	IV
OTA	360	730	1090	1240	IV
OTA	335	705	1040	1150	IV
OTA	325	840	1165	1300	IV
OTA	295	780	1075	1200	IV
OTA	345	815	1160	1350	IV
OTA	325	835	1160	1330	IV
OTA	325	645	970	1160	IV
OTA	315	690	1005	1190	IV
OTA	415	1365	1780	1660	IV
OTA	350	970	1320	1325	IV
OTA	355	925	1280	1330	IV
OTA	330	940	1270	1370	IV
OTA	415	1200	1615	1500	IV
OTA	315	960	1275	1345	IV
OTA	320	815	1135	1250	IV
OTA	390	1350	1740	1560	IV
OTA	350	870	1220	1295	IV
OTA	430	1480	1910	1580	IV
OTA	380	820	1200	1240	IV
OTA	395	790	1185	1400	IV
OTA	305	975	1280	1310	IV
OTA	345	985	1330	1380	IV
OTA	360	920	1280	1405	IV
OTA	310	690	1000	1335	IV
OTA	315	745	1060	1390	IV
OTA	335	765	1100	1300	IV
OTA	365	825	1190	1310	IV
OTA	330	715	1045	1400	IV
TU	130	210	340	360	I
TU	130	210	340	480	I
TU	75	45	120	190	I
TU	95	75	170	210	I
TU	135	145	280	340	I
TU	100	135	235	245	I
TU	140	125	265	335	I
TU	145	145	290	375	I
TU	120	80	200	245	I
TU	110	115	225	265	I
TU	150	195	345	450	I
TU	151	153	304	390	I
TU	150	135	285	380	I
TU	100	90	190	230	I
TU	115	85	200	230	I
TU	110	80	190	190	I
TU	95	85	180	170	I
TU	100	65	165	170	I
TU	145	205	350	425	I
TU	100	50	150	165	I
TU	115	135	250	315	I
TU	125	140	265	310	I
TU	100	70	170	170	I
TU	120	140	260	300	I
TU	125	125	250	305	I
TU	125	155	280	310	I
TU	120	140	260	315	I
TU	115	210	325	280	I
TU	120	145	265	325	I
TU	150	160	310	380	I
TU	120	75	195	245	I
TU	120	110	230	260	I
TU	128	143	271	326	I
TU	120	135	255	303	I
TU	120	161	281	310	I
TU	92	29	121	122	I
TU	116	107	223	219	I
TU	75	22	97	98	I
TU	78	87	165	202	I
TU	40	20	60	83	I
TU	98	82	180	163	I
TU	110	101	211	221	I
TU	79	18	97	93	I
TU	240	460	700	760	II
TU	200	350	550	620	II
TU	190	350	540	720	II
TU	200	380	580	610	II
TU	220	400	620	720	II
TU	190	510	700	735	II
TU	240	200	440	600	II
TU	200	262	462	620	II
TU	170	285	455	595	II
TU	175	230	405	500	II
TU	190	320	510	530	II
TU	160	230	390	490	II
TU	245	470	715	875	II
TU	160	180	340	425	II
TU	260	480	740	875	II
TU	185	295	480	550	II
TU	230	325	555	730	II
TU	220	325	545	615	II
TU	165	195	360	465	II
TU	205	340	545	695	II
TU	190	335	525	670	II
TU	230	345	575	720	II
TU	285	535	820	890	II
TU	225	460	685	955	II
TU	255	470	725	845	II
TU	205	275	480	700	II
TU	275	525	800	790	II
TU	155	245	400	510	II
TU	185	245	430	500	II
TU	240	510	750	725	II
TU	150	225	365	440	II
TU	215	395	610	650	II
TU	175	275	450	595	II
TU	155	250	405	585	II
TU	235	535	770	770	II
TU	160	265	425	530	II
TU	185	370	555	875	II
TU	185	250	435	590	II
TU	175	320	495	580	II
TU	200	425	625	675	II
TU	200	370	570	605	II
TU	225	340	565	775	II
TU	180	325	505	575	II
TU	165	290	455	575	II
TU	185	280	465	600	II
TU	170	230	400	500	II
TU	229	548	777	869	II
TU	184	344	529	687	II
TU	254	537	791	932	II
TU	150	190	340	427	II
TU	261	508	769	884	II
TU	197	308	505	644	II
TU	264	507	771	920	II
TU	168	257	425	701	II
TU	175	354	529	585	II
TU	164	246	410	507	II
TU	225	444	670	756	II
TU	163	241	404	496	II
TU	208	484	692	705	II
TU	142	210	352	409	II
TU	167	276	443	505	II
TU	250	485	735	780	III
TU	255	455	710	726	III
TU	250	575	825	690	III
TU	250	575	825	765	III
TU	250	685	935	865	III
TU	280	550	830	920	III
TU	270	635	905	945	III
TU	275	625	900	1040	III
TU	250	515	765	765	III
TU	265	625	890	815	III
TU	230	670	900	850	III
TU	285	645	930	930	III
TU	250	575	825	790	III
TU	285	665	950	870	III
TU	285	684	969	1106	III
TU	270	679	949	1026	III
TU	282	635	917	896	III
TU	227	486	713	783	III
TU	280	611	891	958	III
TU	278	571	849	791	III
TU	295	621	916	958	III
TU	243	484	728	785	III
TU	314	826	1140	940	IV
TU	360	550	910	960	IV
TU	330	620	950	840	IV
TU	340	690	1030	1165	IV
TU	280	690	970	1045	IV
TU	330	660	990	1050	IV
TU	335	630	965	1000	IV
TU	270	705	975	1035	IV
TU	325	655	980	1060	IV
TU	315	675	990	1160	IV
TU	355	695	1050	890	IV
TU	310	685	995	1140	IV
TU	345	640	985	1015	IV
TU	325	825	1150	975	IV
TU	290	710	1000	965	IV
TU	275	665	940	875	IV
TU	350	925	1275	975	IV
TU	320	740	1060	935	IV
TU	310	740	1050	975	IV
TU	300	700	1000	960	IV
TU	270	680	950	885	IV
TU	310	665	975	950	IV
TU	290	850	1140	985	IV
TU	270	680	950	910	IV
TU	322	813	1135	1148	IV
TU	346	725	1071	1190	IV
TU	305	665	969	1082	IV
TU	333	743	1076	1179	IV
TU	285	752	1037	1066	IV
TU	320	706	1026	1099	IV
TU	298	738	1036	946	IV
TU	306	722	1028	985	IV
TU	322	763	1085	1038	IV
TU	287	755	1041	937	IV
TU	333	829	1162	1052	IV
TU	332	716	1048	1050	IV
TU	294	798	1092	979	IV
CAT	131	126	257	305	I
CAT	82	41	123	137	I
CAT	80	0	83	82	I
CAT	35	0	35	38	I
CAT	114	63	176		I
CAT	70	18	88	104	I
CAT	189	385	573	876	II
CAT	186	283	469	759	II
CAT	205	376	582	885	II
CAT	177	264	441	668	II
CAT	201	406	607	864	II
CAT	222	441	663	878	II
CAT	162	281	443	717	II
CAT	217	419	636	879	II
CAT	169	281	451	746	II
CAT	206	401	607	886	II
CAT	156	289	445	684	II
CAT	214	400	614	408	II
CAT	222	548	770	990	II
CAT	218	506	724	826	II
CAT	177	314	492	744	II
CAT	174	371	546	860	II
CAT	266	622	888	977	III
CAT	263	590	853	991	III
CAT	237	647	884	987	III
CAT	246	688	934	974	III
CAT	249	640	890	1008	III
CAT	229	478	707	1018	III
CAT	255	576	831	980	III
CAT	240	590	831	1001	III
CAT	269	712	982	1046	III
CAT	256	754	1010	1137	III
CAT	251	656	907	985	III
CAT	239	495	733	986	III
CAT	255	586	841	967	III
CAT	346	1318	1664	1169	IV
CAT	281	774	1055	1070	IV
CAT	371	1394	1765	1109	IV
CAT	269	1013	1282	1055	IV
CAT	282	740	1022	1005	IV
CAT	309	944	1254	1076	IV
CAT	321	985	1306	1138	IV
CAT	274	731	1005	1045	IV
CAT	354	1333	1687	1159	IV
CAT	300	943	1243	1057	IV
CAT	384	1151	1535	1142	IV
CAT	328	968	1296	1110	IV
CAT	297	944	1241	1054	IV
CAT	313	1061	1373	1087	IV
CAT	297	989	1285	1067	IV
CAT	346	1100	1445	1110	IV
CAT	298	812	1110	1066	IV
CAT	322	1615	1937	1109	IV
CAT	295	818	1113	1054	IV
CAT	312	1319	1631	1112	IV
CAT	286	752	1038	1119	IV
CAT	321	1003	1324	1117	IV
CAT	287	745	1032	1007	IV
CAT	308	806	1115	1036	IV
CAT	322	888	1210	1057	IV
CAT	275	698	974	1016	IV
CAT	326	872	1198	1101	IV
CAT	292	817	1108	1116	IV
PI9	90	60	150	145	I
PI9	125	130	255	305	I
PI9	136	164	300	345	I
PI9	105	85	190	215	I
PI9	123	163	288	305	I
PI9	100	90	190	200	I
PI9	120	115	235	250	I
PI9	95	85	180	175	I
PI9	120	125	245	285	I
PI9	132	175	307	390	I
PI9	100	85	185	175	I
PI9	105	85	190	190	I
PI9	90	55	145	140	I
PI9	115	125	240	245	I
PI9	110	100	210	205	I
PI9	110	140	250	255	I
PI9	215	350	565	1000	II
PI9	165	250	415	605	II
PI9	160	260	420	655	II
PI9	175	295	470	695	II
PI9	160	370	530	800	II
PI9	160	305	465	785	II
PI9	190	330	520	875	II
PI9	185	315	500	910	II
PI9	145	205	350	455	II
PI9	180	345	525	795	II
PI9	140	187	327	400	II
PI9	190	310	500	880	II
PI9	185	310	495	845	II
PI9	170	390	560	950	II
PI9	175	270	445	670	II
PI9	175	290	465	750	II
PI9	197	365	562	1030	II
PI9	175	275	450	705	II
PI9	145	185	330	385	II
PI9	190	340	530	795	II
PI9	160	260	420	665	II
PI9	180	290	470	805	II
PI9	132	195	327	355	II
PI9	180	275	455	770	II
PI9	190	260	450	650	II
PI9	190	365	555	845	II
PI9	165	285	450	650	II
PI9	180	305	485	830	II
PI9	220	430	650	1010	III
PI9	225	430	655	1025	III
PI9	220	480	700	1080	III
PI9	220	435	655	1100	III
PI9	230	475	705	1040	III
PI9	230	460	690	1075	III
PI9	225	375	600	1045	III
PI9	235	465	700	1042	III
PI9	220	450	670	1055	III
PI9	235	470	705	1060	III
PI9	236	526	762	1060	III
PI9	235	455	690	1010	III
PI9	230	450	680	1030	III
PI9	235	465	700	1070	III
PI9	320	745	1065	1405	IV
PI9	270	570	840	1215	IV
PI9	300	730	1030	1315	IV
PI9	315	885	1200	1410	IV
PI9	255	635	890	1250	IV
PI9	315	855	1170	1430	IV
PI9	280	710	990	1240	IV
PI9	320	755	1075	1405	IV
PI9	265	775	1040	1345	IV
PI9	315	965	1280	1490	IV
PI9	245	505	750	1105	IV
PI9	310	775	1085	1485	IV
PI9	285	920	1205	1500	IV
PI9	260	645	905	1260	IV
PI9	330	820	1150	1480	IV
PI9	265	665	930	1265	IV
PI9	240	480	720	1035	IV
PI9	325	880	1205	1485	IV
PI9	300	700	1000	1325	IV
PI9	240	565	805	1120	IV
PI9	290	685	975	1240	IV
PI9	325	770	1095	1475	IV
PI9	335	920	1255	1465	IV
PI9	285	785	1070	1350	IV
PI9	255	513	768	1090	IV
PI9	330	910	1240	1470	IV
PI9	280	725	1005	1275	IV
PI9	245	495	740	1095	IV
PI9	315	760	1075	1400	IV
PI9	270	630	900	1240	IV
PI9	305	715	1020	1455	IV
PI9	260	680	940	1210	IV
PI9	247	476	723	1205	IV
PI9	330	805	1135	1485	IV
PI9	285	715	1000	1270	IV
PI9	305	815	1120	1310	IV
PI9	280	660	940	1270	IV
PI9	340	875	1215	1500	IV
PI9	280	670	950	1250	IV
PI9	330	925	1255	1470	IV
PI9	270	775	1045	1270	IV
PI9	320	865	1185	1455	IV
PI9	270	590	860	1275	IV
PI9	325	950	1275	1490	IV
PI9	280	670	950	1345	IV
PI9	260	485	745	1130	IV
PI9	310	830	1140	1430	IV
PI9	275	690	965	1225	IV
PI9	335	910	1245	1520	IV
PI9	275	755	1030	1305	IV
