# Supplementary material for: A Precise Reproductive Calendar of Sexual and Apomictic Genotypes of Eragrostis curvula
Source: Plants (Basel). 2026 Mar 29;15(7):1050. doi: 10.3390/plants15071050 (PMC13074311; doi:10.3390/plants15071050)
Supplement: Supplementary file 1 [file plants-15-01050-s001.zip › supplementary material/File S1. Classification script.txt]

#!/usr/bin/env python3
"""
INPUT: CSV with Geno, OL, SL, PL, AL, Stage columns
OUTPUT: several CSVs
"""

import argparse
import os
import pandas as pd
import numpy as np
from collections import defaultdict
from sklearn.metrics import confusion_matrix, precision_score, recall_score

def compute_central_interval(series, center_fraction):
    low_q = (1.0 - center_fraction) / 2.0
    high_q = 1.0 - low_q
    low = series.quantile(low_q)
    high = series.quantile(high_q)
    center = (low + high) / 2.0
    return float(low), float(high), float(center)

def build_intervals(df, group_cols, value_cols, percentiles):
    intervals = {p: defaultdict(dict) for p in percentiles}
    rows = []
    grouped = df.groupby(group_cols)
    for grp_key, sub in grouped:
        # grp_key is a tupple (Geno, Stage) if group_cols has 2 elements
        for p in percentiles:
            for col in value_cols:
                low, high, center = compute_central_interval(sub[col].dropna(), p)
                intervals[p][grp_key][col] = (low, high, center)
                rows.append({
                    'percentile_fraction': p,
                    group_cols[0]: grp_key[0],
                    group_cols[1]: grp_key[1],
                    'column': col,
                    'low': low,
                    'high': high,
                    'center': center
                })
    intervals_df = pd.DataFrame(rows)
    return intervals, intervals_df

def predict_stage_for_row(x, geno, col, intervals_for_percentile):
    
    candidates = []
    for (g, stage), cols in intervals_for_percentile.items():
        if g == geno and col in cols:
            low, high, center = cols[col]
            candidates.append((stage, low, high))

    if not candidates:
        return None  

    
    inside = []
    for stage, low, high in candidates:
        if low <= x <= high:
            inside.append(stage)

    if len(inside) == 1:
        return inside[0]
    else:
        
        return None

def evaluate_classifier(df, geno_col, value_col, stage_col, intervals_for_percentile):

    preds = []
    gvalues = df[geno_col].values
    xvalues = df[value_col].values
    truth = df[stage_col].values
    for geno, x in zip(gvalues, xvalues):
        try:
            xnum = float(x)
        except:
            preds.append(None)
            continue
        pred = predict_stage_for_row(xnum, geno, value_col, intervals_for_percentile)
        preds.append(pred)
    df_out = df.copy()
    df_out[f'pred_{value_col}'] = preds
    return truth.tolist(), preds, df_out

def compute_confusion_and_metrics(y_true, y_pred):
 
    y_true_proc = [str(y) for y in y_true]
    y_pred_proc = [('__NONE__' if (y is None) else str(y)) for y in y_pred]

    labels = sorted(list(set(y_true_proc) | set(y_pred_proc)))
    cm = confusion_matrix(y_true_proc, y_pred_proc, labels=labels)
    # precision_score/recall_score con average=None para por-clase
    precision_per_class = {}
    recall_per_class = {}

    precisions = precision_score(y_true_proc, y_pred_proc, labels=labels, average=None, zero_division=0)
    recalls = recall_score(y_true_proc, y_pred_proc, labels=labels, average=None, zero_division=0)
    for lab, p, r in zip(labels, precisions, recalls):
        precision_per_class[lab] = float(p)
        recall_per_class[lab] = float(r)

    precision_macro = float(precision_score(y_true_proc, y_pred_proc, labels=labels, average='macro', zero_division=0))
    recall_macro = float(recall_score(y_true_proc, y_pred_proc, labels=labels, average='macro', zero_division=0))

    return {
        'labels': labels,
        'confusion_matrix': cm,
        'precision_per_class': precision_per_class,
        'recall_per_class': recall_per_class,
        'precision_macro': precision_macro,
        'recall_macro': recall_macro
    }

def main(args):
    df = pd.read_csv(args.input_csv)
    required_cols = ['Geno', 'OL', 'SL', 'PL', 'AL', 'Stage']
    for c in required_cols:
        if c not in df.columns:
            raise ValueError(f"Falta columna requerida en el CSV: {c}")

    value_cols = ['OL','SL','PL','AL']
    group_cols = ['Geno','Stage']
    percentiles = [0.50, 0.75]   


    intervals, intervals_df = build_intervals(df, group_cols, value_cols, percentiles)
    os.makedirs(args.output_dir, exist_ok=True)
    intervals_df.to_csv(os.path.join(args.output_dir, 'intervals_table.csv'), index=False)
    print(f"Guardado intervals_table.csv con {len(intervals_df)} filas.")

    all_metrics = []
    all_conf_matrices = {}


    for p in percentiles:
        p_label = f"{int(p*100)}"
        intervals_for_p = intervals[p]
        for col in value_cols:
            y_true, y_pred, pred_df = evaluate_classifier(df, 'Geno', col, 'Stage', intervals_for_p)

            pred_csv_name = os.path.join(args.output_dir, f'predictions_{col}_{p_label}.csv')
            pred_df.to_csv(pred_csv_name, index=False)
            print(f"Guardadas predicciones: {pred_csv_name}")


            results = compute_confusion_and_metrics(y_true, y_pred)
            labels = results['labels']
            cm = results['confusion_matrix']

            cm_df = pd.DataFrame(cm, index=[f"true_{l}" for l in labels], columns=[f"pred_{l}" for l in labels])
            cm_csv = os.path.join(args.output_dir, f'confusion_{col}_{p_label}.csv')
            cm_df.to_csv(cm_csv)
            all_conf_matrices[f'{col}_{p_label}'] = {'labels': labels, 'cm_csv': cm_csv}
            print(f"Guardada matriz de confusión: {cm_csv}")


            precision_per_class = results['precision_per_class']
            recall_per_class = results['recall_per_class']
            precision_macro = results['precision_macro']
            recall_macro = results['recall_macro']

            # Guardar métricas por clase en un CSV
            metrics_rows = []
            for lab in labels:
                metrics_rows.append({
                    'column': col,
                    'percentile_fraction': p,
                    'label': lab,
                    'precision': precision_per_class.get(lab, 0.0),
                    'recall': recall_per_class.get(lab, 0.0)
                })
            metrics_rows.append({
                'column': col,
                'percentile_fraction': p,
                'label': '__MACRO__',
                'precision': precision_macro,
                'recall': recall_macro
            })
            metrics_df = pd.DataFrame(metrics_rows)
            metrics_csv = os.path.join(args.output_dir, f'metrics_{col}_{p_label}.csv')
            metrics_df.to_csv(metrics_csv, index=False)
            all_metrics.append(metrics_df)
            print(f"Guardadas métricas: {metrics_csv}")


    all_metrics_concat = pd.concat(all_metrics, ignore_index=True)
    all_metrics_concat.to_csv(os.path.join(args.output_dir, 'all_metrics_summary.csv'), index=False)


    cm_index = []
    for k, v in all_conf_matrices.items():
        cm_index.append({'classifier': k, 'confusion_csv': v['cm_csv'], 'labels': ';'.join(v['labels'])})
    pd.DataFrame(cm_index).to_csv(os.path.join(args.output_dir, 'confusion_matrices_index.csv'), index=False)

    print("Proceso completado. Resultados guardados en:", args.output_dir)

if __name__ == '__main__':
    parser = argparse.ArgumentParser(description='Construye clasificadores basados en intervalos percentiles y evalúa.')
    parser.add_argument('input_csv', help='Ruta al CSV de entrada')
    parser.add_argument('--output-dir', '-o', default='results_percentiles', help='Directorio donde guardar resultados')
    args = parser.parse_args()
    main(args)
